# Supplementary material for: Analysis of TCR Repertoire and PD-1 Expression in Decidual and Peripheral CD8+ T Cells Reveals Distinct Immune Mechanisms in Miscarriage and Preeclampsia
Source: Front Immunol. 2020 Jun 3;11:1082. doi: 10.3389/fimmu.2020.01082 (PMC7283903; doi:10.3389/fimmu.2020.01082)
Supplement: Supplementary file 2 [file Table_2.XLSX]

## Sheet: Sheet2
Supplementary Table 2
Contents of the Reaction Mix
RT-PCR Primer Mix (0.400 μl/sample)
Volume (μl)	Reagent
0.1	41 AL primers (each 2 μM)
0.1	39 BL primers (each 2 μM)
0.1	Ca_EXRV1 (10 μM)
0.1	Cb_EXRV1 (10 μM)
One-step RT-PCR Mix (5 μl/sample)
Volume (μl)	Reagent
2.5	2×PrimeStar GC buffer (Takara, Otsu, Japan)
1.475	DEPC-treated water (Invitrogen, Carlsbad, USA)
0.4	RT-PCR Primer Mix
0.4	2.5 mM dNTP (Takara)
0.1	40,000 U/ml RNase Inhibitor, Murine (New England Biolabs, Beverly, USA)
0.1	200 U/μl PrimeScript II Reverse Transcriptase (Takara)
0.025	2.5 U/μl PrimeSTAR HS DNA Polymerase (Takara)
Second PCR Mix (18 ul/sample)
Volume (μl)	Reagent
2	1/10 x 1st PCR product
10	2×PrimeStar GC buffer (Takara)
5.5	nuclease-free water
1.6	2.5 mM dNTP (Takara)
0.4	BES-AP Primer (10 μM)
0.4	h_beta_RV1 Primer (10 μM)
0.1	2.5 U/μl PrimeSTAR HS DNA Polymerase (Takara)

## Sheet: Sheet1
Supplementary Table 2
Contents of the Reaction Mix
one-step RT-PCR Mix (5 μl/sample)
Volume (μl)	Reagent
2.5	2×PrimeStar GC buffer (Takara, Otsu, Japan)
1.325	DEPC-treated water (Invitrogen, Carlsbad, USA)
0.55	RT-PCR Primer Mix
0.4	2.5 mM dNTP (Takara, Otsu, Japan)
0.1	40,000 U/ml RNase Inhibitor, Murine (New England Biolabs, Beverly, USA)
0.1	200 U/μl PrimeScript II Reverse Transcriptase (Takara, Otsu, Japan)
0.025	2.5 U/μl PrimeSTAR HS DNA Polymerase (Takara, Otsu, Japan)
RT-PCR Primer Mix (0.550 μl/sample)
Volume (μl)	Reagent
0.1	41 AL primers (each 2 μM)
0.1	39 BL primers (each 2 μM)
0.1	Ca_EXRV1 (10 μM)
0.1	Cb_EXRV1 (10 μM)
0.075	hfoxp3-1206U_1st (10 μM)
0.075	hfoxp3-1498L_1st (10 μM)
Second PCR Mix (18 ul/sample)
Volume (μl)	Reagent
2	1/10 x 1st PCR product
10	2×PrimeStar GC buffer (Takara, Otsu, Japan)
5.3	nuclease-free water
1.6	2.5 mM dNTP (Takara, Otsu, Japan)
0.4	BES-AP Primer (10 μM)
0.4	h_beta_RV1 Primer (10 μM)
0.1	hfoxp3-1252U_Nest Primer (10 μM)
0.1	hfoxp3-1429L_Nest Primer (10 μM)
0.1	2.5 U/μl PrimeSTAR HS DNA Polymerase (Takara, Otsu, Japan)
